# Supplementary material for: BRD9 Inhibition by Natural Polyphenols Targets DNA Damage/Repair and Apoptosis in Human Colon Cancer Cells
Source: Nutrients. 2022 Oct 15;14(20):4317. doi: 10.3390/nu14204317 (PMC9610492; doi:10.3390/nu14204317)
Supplement: Supplementary file 1 [file nutrients-14-04317-s001.zip]

Archive with 1 entries (1 files):
- Kapoor et al Supplementary Figs.pptx
